# Supplementary material for: DBP7 and YRF1-6 Are Involved in Cell Sensitivity to LiCl by Regulating the Translation of PGM2 mRNA
Source: Int J Mol Sci. 2023 Jan 16;24(2):1785. doi: 10.3390/ijms24021785 (PMC9864399; doi:10.3390/ijms24021785)
Supplement: Supplementary file 1 [file ijms-24-01785-s001.zip]

Archive with 1 entries (1 files):
- ijms-2068104-supplementary.pdf
